# Supplementary material for: Next-Generation High-Throughput Sequencing to Evaluate Bacterial Communities in Freshwater Ecosystem in Hydroelectric Reservoirs
Source: Microorganisms. 2022 Jul 11;10(7):1398. doi: 10.3390/microorganisms10071398 (PMC9322053; doi:10.3390/microorganisms10071398)
Supplement: Supplementary file 1 [file microorganisms-10-01398-s001.zip]

Archive with 3 entries (2 files):
- microorganisms-1791485-supplementary/
- microorganisms-1791485-supplementary/TableS1.xlsx
- microorganisms-1791485-supplementary/TableS2.xlsx
