# Supplementary material for: Next-Generation High-Throughput Sequencing to Evaluate Bacterial Communities in Freshwater Ecosystem in Hydroelectric Reservoirs
Source: Microorganisms. 2022 Jul 11;10(7):1398. doi: 10.3390/microorganisms10071398 (PMC9322053; doi:10.3390/microorganisms10071398)
Supplement: Supplementary file 1 [file microorganisms-10-01398-s001.zip › microorganisms-1791485-supplementary/TableS1.xlsx]

## Sheet: Sheet1
Table S1 - Distribution of the localities where the field collections were carried out to sample water along the Madeira River in Porto Velho municipality, Rondonia state, Brazil
State	Municipality	Collection_GroupID	Latitude and Longitude	Collection month/year	Collector
Rondônia	Porto Velho	Group 1	9.26 S 64.24 W	Oct/2018	MR
Rondônia	Porto Velho	Group 1	9.24 S 64.25 W	Oct/2018	MR
Rondônia	Porto Velho	Group 1	9.25 S 64.24 W	Oct/2018	MR
Rondônia	Porto Velho	Group 1	9.19 S 64.25 W	Feb/2019	MR
Rondônia	Porto Velho	Group 1	9.24 S 64.25 W	Feb/2019	MR
Rondônia	Porto Velho	Group 1	9.17 S 64.23 W	Feb/2019	MR
Rondônia	Porto Velho	Group 1	9.17 S 64.25 W	June/2019	MR
Rondônia	Porto Velho	Group 1	9.17 S 64.25 W	Oct/2019	MR
Rondônia	Porto Velho	Group 1	9.19 S 64.25 W	Oct/2019	MR
Rondônia	Porto Velho	Group 1	9.18 S 64.26 W	Oct/2019	MR
Rondônia	Porto Velho	Group 2	9.70 S 64.31 W	Oct/2018	MR
Rondônia	Porto Velho	Group 2	9.70 S 64.32 W	Oct/2018	MR
Rondônia	Porto Velho	Group 2	9.11 S 64.27 W	Oct/2018	MR
Rondônia	Porto Velho	Group 2	9.10 S 64.30 W	Feb/2019	MR
Rondônia	Porto Velho	Group 2	9.70 S 64.31 W	Feb/2019	MR
Rondônia	Porto Velho	Group 2	9.11 S 64.25 W	Feb/2019	MR
Rondônia	Porto Velho	Group 2	9.70 S 64.31 W	June/2019	MR
Rondônia	Porto Velho	Group 2	9.70 S 64.32 W	June/2019	MR
Rondônia	Porto Velho	Group 2	9.70 S 64.31 W	Oct/2019	MR
Rondônia	Porto Velho	Group 2	9.70 S 64.32 W	Oct/2019	MR
Rondônia	Porto Velho	Group 2	9.70 S 64.29 W	Oct/2019	MR
Rondônia	Porto Velho	Group 3	9.50 S 64.23 W	Oct/2018	MR
Rondônia	Porto Velho	Group 3	9.50 S 64.23 W	Feb/2019	MR
Rondônia	Porto Velho	Group 3	9.50 S 64.23 W	June/2019	MR
Rondônia	Porto Velho	Group 3	9.50 S 64.21 W	June/2019	MR
Rondônia	Porto Velho	Group 3	9.50 S 64.23 W	Oct/2019	MR
Rondônia	Porto Velho	Group 3	9.50 S 64.21 W	Oct/2019	MR
Rondônia	Porto Velho	Group 3	9.40 S 64.20 W	Oct/2019	MR
Rondônia	Porto Velho	Group 4	9.30 S 64.12 W	June/2019	MR
Rondônia	Porto Velho	Group 4	9.00 S 64.13 W	Oct/2019	MR
Rondônia	Porto Velho	Group 4	9.00 S 64.14 W	Oct/2019	MR
Rondônia	Porto Velho	Group 4	9.01 S 64.14 W	Oct/2019	MR
Rondônia	Porto Velho	Group 4	9.30 S 64.12 W	Oct/2019	MR
Rondônia	Porto Velho	Group 4	9.31 S 64.09 W	Oct/2019	MR
Rondônia	Porto Velho	Group 4	9.29 S 64.14 W	Oct/2019	MR
Rondônia	Porto Velho	Group 5	8.52 S 64.60 W	Oct/2018	MR
Rondônia	Porto Velho	Group 5	8.49 S 64.20 W	Oct/2018	MR
Rondônia	Porto Velho	Group 5	8.52 S 64.20 W	Oct/2018	MR
Rondônia	Porto Velho	Group 5	8.52 S 64.60 W	Feb/2019	MR
Rondônia	Porto Velho	Group 5	8.47 S 63.58 W	June/2019	MR
Rondônia	Porto Velho	Group 5	8.49 S 64.20 W	June/2019	MR
Rondônia	Porto Velho	Group 5	8.52 S 64.10 W	June/2019	MR
Rondônia	Porto Velho	Group 5	8.52 S 64.20 W	June/2019	MR
Rondônia	Porto Velho	Group 5	8.47 S 63.58 W	Oct/2019	MR
Rondônia	Porto Velho	Group 5	8.46 S 63.58 W	Oct/2019	MR
Rondônia	Porto Velho	Group 5	8.47 S 63.59 W	Oct/2019	MR
Rondônia	Porto Velho	Group 5	8.49 S 64.20 W	Oct/2019	MR
Rondônia	Porto Velho	Group 5	8.51 S 64.23 W	Oct/2019	MR
Rondônia	Porto Velho	Group 5	8.50 S 64.24 W	Oct/2019	MR
Rondônia	Porto Velho	Group 5	8.52 S 64.60 W	Oct/2019	MR
Rondônia	Porto Velho	Group 5	8.53 S 64.60 W	Oct/2019	MR
Rondônia	Porto Velho	Group 5	8.53 S 64.61 W	Oct/2019	MR
Rondônia	Porto Velho	Group 5	8.52 S 64.20 W	Oct/2019	MR
Rondônia	Porto Velho	Group 5	8.52 S 64.30 W	Oct/2019	MR
Rondônia	Porto Velho	Group 5	8.52 S 64.21 W	Oct/2019	MR
Rondônia	Porto Velho	Group 5	8.52 S 64.10 W	Oct/2019	MR
Rondônia	Porto Velho	Group 5	8.53 S 64.15 W	Oct/2019	MR
Rondônia	Porto Velho	Group 5	8.51 S 67.10 W	Oct/2019	MR
