# Supplementary material for: Next-Generation High-Throughput Sequencing to Evaluate Bacterial Communities in Freshwater Ecosystem in Hydroelectric Reservoirs
Source: Microorganisms. 2022 Jul 11;10(7):1398. doi: 10.3390/microorganisms10071398 (PMC9322053; doi:10.3390/microorganisms10071398)
Supplement: Supplementary file 1 [file microorganisms-10-01398-s001.zip › microorganisms-1791485-supplementary/TableS2.xlsx]

## Sheet: Sheet1
Table S2. Physicochemical data os the water samples analysed for microbiota, Madeira River, Porto Velho, Rondonia state, Brazil
State	Municipality	Coll_GroupID	Latitude and Longitude	Coll_month/year	Collector	Temperature (°C)	pH	Alkalinity	Nitrate (mg/L)	Nitrite (mg/L)	Turbidity (TNU)	Ammonia Nitrogen (mg/L)	Total Nitrogen (mg/L)	Phosphorous (mg/L)	Conductivity (µS/cm)	OD (mg/L)
Rondonia	Porto Vellho	Group 1	9.26 S 64.24 W	Oct/2018	MR	30.9	6	18	1.067	<0,001	21.2	0.874	1.983	<0,001	17.41	7.33
Rondonia	Porto Vellho	Group 1	9.24 S 64.25 W	Oct/2018	MR	31.2	6.8	12	0.701	<0,001	11.4	<0,001	<0,001	<0,001	16.12	6.67
Rondonia	Porto Vellho	Group 1	9.25 S 64.24 W	Oct/2018	MR	32.1	6.6	10	0.912	<0,001	18.2	<0,001	<0,001	<0,001	16.6	7.75
Rondonia	Porto Vellho	Group 1	9.19 S 64.25 W	Feb2019	MR	30	6	5	0.045	< 0,010	16.2	0.62	3	< 0,029	16.7	5.6
Rondonia	Porto Vellho	Group 1	9.24 S 64.25 W	Feb2019	MR	31	6.56	11	0.025	< 0,010	12.4	1.45	1	< 0,029	23	6.3
Rondonia	Porto Vellho	Group 1	9.17 S 64.23 W	Feb2019	MR	30	7.6	9	0.055	< 0,010	12	1.06	1.1	< 0,029	25	6.5
Rondonia	Porto Vellho	Group 1	9.17 S 64.25 W	June/2019	MR	26.4	6.56	13	0.68	< 0,010	8.5	0.34	-	< 0,029	24	4.4
Rondonia	Porto Vellho	Group 1	9.17 S 64.25 W	Oct/2019	MR	34.2	-	5	0.155	< 0,010	-	0.14	1	< 0,029	22	3.2
Rondonia	Porto Vellho	Group 1	9.19 S 64.25 W	Oct/2019	MR	32	-	8	0.132	< 0,010	-	0.17	< 1 ,0	< 0,029	27	4.02
Rondonia	Porto Vellho	Group 1	9.18 S 64.26 W	Oct/2019	MR	30.7	-	5	0.127	< 0,010	-	0.19	< 1 ,0	< 0,029	21	2.7
Rondonia	Porto Vellho	Group 2	9.70 S 64.31 W	Oct/2018	MR	29	6.8	12	<0,001	0.05	11.9	0.188	0.4	4.936	19.27	2.4
Rondonia	Porto Vellho	Group 2	9.70 S 64.32 W	Oct/2018	MR	26	6.7	14	<0,001	0.03	5.44	0.192	0.434	<0,001	14.78	4.17
Rondonia	Porto Vellho	Group 2	9.11 S 64.27 W	Oct/2018	MR	21	6.3	34	0.013	<0,001	35.7	0.307	0.89	<0,001	41.8	3.25
Rondonia	Porto Vellho	Group 2	9.10 S 64.30 W	Feb/2019	MR	31.2	6.5	20	0.05	< 0,010	11.5	0.5	4.1	< 0,029	23.2	4.3
Rondonia	Porto Vellho	Group 2	9.70 S 64.31 W	Feb/2019	MR	30.9	6.8	8	0.015	< 0,010	6.2	1.02	1	< 0,029	27	6.2
Rondonia	Porto Vellho	Group 2	9.11 S 64.25 W	Feb/2019	MR	30.1	7	12	0.08	< 0,010	26	0.36	1	< 0,029	29	2.9
Rondonia	Porto Vellho	Group 2	9.70 S 64.31 W	June/2019	MR	28.2	5.8	7	0.015	< 0,010	2	0.42	-	< 0,029	29	3.46
Rondonia	Porto Vellho	Group 2	9.70 S 64.32 W	June/2019	MR	30.3	7.21	10	0.165	< 0,010	8.2	0.16	-	< 0,029	36	6.2
Rondonia	Porto Vellho	Group 2	9.70 S 64.31 W	Oct/2019	MR	33.5	-	10	0.035	< 0,010	-	0.08	1	< 0,029	38	1.5
Rondonia	Porto Vellho	Group 2	9.70 S 64.32 W	Oct/2019	MR	32.5	-	16	0.5	< 0,010	-	0.06	1	< 0,029	32	6.7
Rondonia	Porto Vellho	Group 2	9.70 S 64.29 W	Oct/2019	MR	31.2	-	12	0.032	< 0,010	-	0.06	< 1 ,0	< 0,029	29	8.2
Rondonia	Porto Vellho	Group 3	9.50 S 64.23 W	Oct/2018	MR	30	6.5	32	0.148	0.29	66	0.949	2.106	1.141	42.8	1.05
Rondonia	Porto Vellho	Group 3	9.50 S 64.23 W	Feb/2019	MR	29.8	7.2	9	0.06	< 0,010	39	0.47	1.1	< 0,029	36.7	2.2
Rondonia	Porto Vellho	Group 3	9.50 S 64.23 W	June/2019	MR	27.3	7.2	14	< 0,010	< 0,010	8.9	0.51	< 0,011	< 0,029	41	5.38
Rondonia	Porto Vellho	Group 3	9.50 S 64.21 W	June/2019	MR	31.2	7.6	18	0.022	< 0,010	8.1	0.64	-	< 0,029	49	8.32
Rondonia	Porto Vellho	Group 3	9.50 S 64.23 W	Oct/2019	MR	30.7	-	10	0.13	< 0,010	-	0.05	< 1 ,0	< 0,029	32	1.78
Rondonia	Porto Vellho	Group 3	9.50 S 64.21 W	Oct/2019	MR	31.2	-	14	0.1	< 0,010	-	1.2	< 1 ,0	< 0,029	30	3.5
Rondonia	Porto Vellho	Group 3	9.40 S 64.20 W	Oct/2019	MR	32	-	10	0.09	< 0,010	-	0.64	< 1 ,0	< 0,029	34	2
Rondonia	Porto Vellho	Group 4	9.30 S 64.12 W	June/2019	MR	28.9	6.92	29	0.015	< 0,010	8.6	0.54	-	< 0,029	27	5.5
Rondonia	Porto Vellho	Group 4	9.00 S 64.13 W	Oct/2019	MR	32.7	-	25	0.055	< 0,010	-	0.07	< 1 ,0	< 0,029	21	3.9
Rondonia	Porto Vellho	Group 4	9.00 S 64.14 W	Oct/2019	MR	31.4	-	22	0.049	< 0,010	-	0.45	< 1 ,0	< 0,029	17	3.2
Rondonia	Porto Vellho	Group 4	9.01 S 64.14 W	Oct/2019	MR	30	-	29	0.051	< 0,010	-	0.02	< 1 ,0	< 0,029	21	5.6
Rondonia	Porto Vellho	Group 4	9.30 S 64.12 W	Oct/2019	MR	34.3	-	20	0.02	< 0,010	-	0.05	< 1 ,0	< 0,029	21	4.6
Rondonia	Porto Vellho	Group 4	9.31 S 64.09 W	Oct/2019	MR	33.2	-	17	0.05	< 0,010	-	0.05	< 1 ,0	< 0,029	32	3.2
Rondonia	Porto Vellho	Group 4	9.29 S 64.14 W	Oct/2019	MR	31	-	14	0.05	< 0,010	-	0.02	< 1 ,0	< 0,029	35	2
Rondonia	Porto Vellho	Group 5	8.52 S 64.60 W	Oct/2018	MR	31	6.9	38	<0,001	0.032	51.1	0.877	1.274	0.698	52	9.75
Rondonia	Porto Vellho	Group 5	8.49 S 64.20 W	Oct/2018	MR	32.1	7	15	0.07	< 0,010	7.4	0.51	3.1	< 0,029	16.5	3.2
Rondonia	Porto Vellho	Group 5	8.52 S 64.20 W	Oct/2018	MR	-	-	-	-	-	-	-	-	-	-	-
Rondonia	Porto Vellho	Group 5	8.52 S 64.60 W	Feb/2019	MR	30.7	7.1	16	< 0,010	< 0,010	32.7	0.47	1	< 0,029	34	4.35
Rondonia	Porto Vellho	Group 5	8.47 S 63.58 W	June/2019	MR	27.02	5.8	34	0.17	< 0,010	2	0.74	-	< 0,029	29	3.46
Rondonia	Porto Vellho	Group 5	8.49 S 64.20 W	June/2019	MR	30.52	7.08	25	< 0,010	< 0,010	8.2	1.24	-	< 0,029	72	4.15
Rondonia	Porto Vellho	Group 5	8.52 S 64.10 W	June/2019	MR	32.31	7.28	28	0.03	< 0,010	34.6	0.51	-	< 0,029	93	0
Rondonia	Porto Vellho	Group 5	8.52 S 64.20 W	June/2019	MR	31.97	7.56	30	0.085	< 0,010	-5.1	0.43	-	< 0,029	82	5.1
Rondonia	Porto Vellho	Group 5	8.47 S 63.58 W	Oct/2019	MR	31.7	-	30	0.05	< 0,010	-	0.09	< 1 ,0	< 0,029	24	2.5
Rondonia	Porto Vellho	Group 5	8.46 S 63.58 W	Oct/2019	MR	30.1	-	26	0.02	< 0,010	-	0.02	1	< 0,029	22	3.9
Rondonia	Porto Vellho	Group 5	8.47 S 63.59 W	Oct/2019	MR	32	-	24	0.05	< 0,010	-	0.04	1	< 0,029	27	3.9
Rondonia	Porto Vellho	Group 5	8.49 S 64.20 W	Oct/2019	MR	31.2	-	45	0.03	< 0,010	-	0.05	1	< 0,029	26	5.2
Rondonia	Porto Vellho	Group 5	8.51 S 64.23 W	Oct/2019	MR	29.7	-	39	0.02	< 0,010	-	0.02	< 1 ,0	< 0,029	22	3.7
Rondonia	Porto Vellho	Group 5	8.50 S 64.24 W	Oct/2019	MR	30.2	-	32	0.05	< 0,010	-	0.075	< 1 ,0	< 0,029	29	2.9
Rondonia	Porto Vellho	Group 5	8.52 S 64.60 W	Oct/2019	MR	32.4	-	36	0.02	< 0,010	-	0.06	< 1 ,0	< 0,029	37	2
Rondonia	Porto Vellho	Group 5	8.53 S 64.60 W	Oct/2019	MR	31.2	-	32	0.05	< 0,010	-	0.06	< 1 ,0	< 0,029	32	2.6
Rondonia	Porto Vellho	Group 5	8.53 S 64.61 W	Oct/2019	MR	29.7	-	30	0.03	< 0,010	-	0.14	< 1 ,0	< 0,029	30	4.1
Rondonia	Porto Vellho	Group 5	8.52 S 64.20 W	Oct/2019	MR	34	-	50	0.03	< 0,010	-	0.05	< 1 ,0	< 0,029	22	3.75
Rondonia	Porto Vellho	Group 5	8.52 S 64.30 W	Oct/2019	MR	33.2	-	47	0.05	< 0,010	-	0.03	< 1 ,0	< 0,029	29	6
Rondonia	Porto Vellho	Group 5	8.52 S 64.21 W	Oct/2019	MR	33	-	39.2	0.05	< 0,010	-	0.02	< 1 ,0	< 0,029	23	6.3
Rondonia	Porto Vellho	Group 5	8.52 S 64.10 W	Oct/2019	MR	34.1	-	45	0.06	< 0,010	-	0.05	< 1 ,0	< 0,029	26	4.1
Rondonia	Porto Vellho	Group 5	8.53 S 64.15 W	Oct/2019	MR	-	-	44	0.05	< 0,010	-	0.03	< 1 ,0	< 0,029	22	3.6
Rondonia	Porto Vellho	Group 5	8.51 S 67.10 W	Oct/2019	MR	-	-	39.2	0.05	< 0,010	-	0.05	< 1 ,0	< 0,029	28	4.2
